# Supplementary material for: Exploring Human Metabolome after Wine Intake—A Review
Source: Molecules. 2023 Nov 15;28(22):7616. doi: 10.3390/molecules28227616 (PMC10673339; doi:10.3390/molecules28227616)
Supplement: Supplementary file 1 [file molecules-28-07616-s001.zip]

Archive with 1 entries (1 files):
- molecules-2670501-supplementary.pdf
